# Supplementary material for: Assessment of Adverse Events Using the Therapy–Disability–Neurology (TDN) Grading System in a Cohort of Aneurysmal Subarachnoid Hemorrhage Patients: A Single-Center Retrospective Cohort Study
Source: Brain Sci. 2026 May 31;16(6):599. doi: 10.3390/brainsci16060599 (PMC13297518; doi:10.3390/brainsci16060599)
Supplement: Supplementary file 1 [file brainsci-16-00599-s001.zip]

Archive with 1 entries (1 files):
- brainsci-4304759-supplementary-revised.pdf
